# Supplementary material for: The Truth Behind the Myth of Pomegranate Tree Root: Proofs on Anti-Nematode and Anti-Feeding Properties of Pelletierine-like Alkaloids
Source: Molecules. 2026 Apr 10;31(8):1254. doi: 10.3390/molecules31081254 (PMC13118509; doi:10.3390/molecules31081254)
Supplement: Supplementary file 1 [file molecules-31-01254-s001.zip]

Archive with 1 entries (1 files):
- molecules-4210828-supplementary.pdf
